# Supplementary material for: Analysis Model for Infant Incubator Adverse Events Using Retrieval-Augmented Generation Combined With Dual-Adapter Fine-Tuning: Development and Evaluation Study
Source: JMIR Med Inform. 2026 Mar 31;14:e83745. doi: 10.2196/83745 (PMC13080295; doi:10.2196/83745)
Supplement: Multimedia Appendix 1 [file medinform_v14i1e83745_app1.xlsx]

## Sheet: Sheet1
序号	是否发生不良事件	哨点审批状态	市级审批状态	评价状态	省级审批状态	产品名称	失效日期	使用年限	使用科室	使用科室-其他	预期用途	预期用途-其他	水箱加水种类	水箱加水种类-其他	水箱中水的更换周期	水箱中水的更换周期-其他	清洗消毒液种类	清洗消毒液种类-其他	滤网更换周期-其他	操作人	事件发生/获知时间	是否发生故障	故障表现	故障表现-其他	故障处置	故障处置-其他	是否造成伤害	出生胎龄	身长	体重	临床诊断	既往病史	既往病史-其他	伤害表现	伤害分类	伤害表现-其他	救治及转归情况	事件陈述-使用前仪器检查情况	事件陈述-使用前仪器检查情况-问题描述	事件陈述-环境温度	事件陈述-环境湿度	事件陈述-温度控制模式：箱温模式-设置	事件陈述-温度控制模式：箱温模式-显示	事件陈述-温度控制模式：肤温模式-设置	事件陈述-温度控制模式：肤温模式-显示	事件陈述-温度控制模式：肤温传感器放置位置	事件陈述-不良事件过程描述	故障分类	原因分析-产品原因-设计不合理
1	是	通过	待审核	--	--	婴儿培养箱		2	新生儿科		保暖		注射用水		每天1次		84消毒液			护士	临床使用期间	是	其他	婴儿培养箱加水处漏水	更换设备		否											正常		24	50	33.5	33.5	33.5	33.5	脐部周围	使用期间发现婴儿培养箱周围有积水，查看后发现婴儿培养箱加水处漏水，将婴儿培养箱撤下后通知工程师维修	水循环系统故障	产品质量问题
2	是	通过	通过	已评价	待审核	婴儿培养箱		9	新生儿科		保暖		注射用水		每天1次		84消毒液			护士	临床使用期间	是	报警不当		自动恢复		否											正常		22	55	30	30	36.5	36.5	腋下	报警	系统报警	产品质量问题
3	是	通过	通过	已评价	待审核	婴儿培养箱		4	新生儿科		保暖		注射用水		每天1次		84消毒液			护士	临床使用期间	是	温度与设定值不符		自动恢复		是	39	49	4	新生儿高胆红素血症	无		皮疹	皮肤组织损伤		温度偏高	正常		22	55	30	35	36.8	37	腋下	光疗照射，温差大	蓝光治疗系统故障	其他
4	是	通过	通过	已评价	待审核	婴儿培养箱		8	新生儿科		保暖		注射用水		每天1次		84消毒液			护士	临床使用期间	是	螺钉螺母松动/丢失		维修后恢复		是	38	48	3.43	新生儿肺炎	窒息		其他	系统功能异常	不保暖	立即更换暖箱，复温	正常		22	56	31	31	36.5	36.5	腋下	螺丝掉落，暖箱门脱落，患儿未得到保暖，出现不良事件	结构部件故障	产品质量问题
5	是	通过	通过	已评价	待审核	婴儿培养箱		8	新生儿科		保暖		注射用水		每天1次		84消毒液			护士	临床使用期间	是	风机异响		自动恢复		否											正常		22	53	31	31	36.6	36.6	腋下	暖箱在使用中突然有隆隆声音，片刻后恢复	风机与空气循环系统故障	产品质量问题
[truncated: 7 more columns]
